# Supplementary material for: A male-specific doublesex isoform reveals an evolutionary pathway of sexual development via distinct alternative splicing mechanisms
Source: Commun Biol. 2022 Jul 22;5:728. doi: 10.1038/s42003-022-03664-7 (PMC9307624; doi:10.1038/s42003-022-03664-7)
Supplement: Supplementary file 4 — Supplementary Data 1 [file 42003_2022_3664_MOESM4_ESM.xlsx]

## Sheet: Figure 1
Fig 1b
	Relative mRNA expression level
	wtcs male		dsx mutant male
	dsxM (primer 1)	dsxF (primer 2)	dsxM (primer 1)	dsxF (primer 2)
	1.01377	0.435194	0.00103205	0
	0.979238	0.438221	7.88643e-05	0
	1.02082	0.450541	7.10765e-05	0
	1.01377	0.435194	0.00101081	0
	0.979238	0.438221	7.72413e-05	0
	1.02082	0.450541	6.96137e-05	0
	0.999814	0.429203	0.00101081	0
	0.965757	0.432188	7.72413e-05	0
	1.00677	0.444339	6.96137e-05	0
Fig 1c
	Relative mRNA expression level
	wtcs female		dsx mutant female
	dsxM (primer 1)	dsxF (primer 2)	dsxM (primer 1)	dsxF (primer 2)
	0.000762	1.05814	0	1.743e-06
	0.000726	1.03636	0	1.66044e-06
	0.000778	1.09546	0	2.91111e-06
	0.000691	0.960283	0	1.792e-06
	0.000659	0.940521	0	1.70712e-06
	0.000706	0.994147	0	2.99295e-06
	0.000696	0.966962	0	1.792e-06
	0.000663	0.947063	0	1.70712e-06
	0.000711	1.00106	0	2.99295e-06

## Sheet: Figure 2
	Fig 2b	Relative mRNA expression level
		UAS-dsxMRNAi/+	R57C10/UAS-dsxMRNAi	dsxGAL4/UAS-dsxMRNAi	actin-GAL4/UAS-dsxMRNAi
		0.959318	0.669001	0.098079	0.114235
		1.1729	0.702262	0.095397	0.117447
		1.1648	0.659791	0.087783	0.106585
		0.852683	0.697411	0.085382	0.102244
		1.04252	0.732084	0.083048	0.105118
		1.03532	0.68781	0.076419	0.095397
		0.806687	0.628542	0.087176	0.103671
		0.986288	0.659791	0.084793	0.106585
		0.979475	0.619889	0.078025	0.096728
	Fig 2c	Relative mRNA expression level
		UAS-dsxM2RNAi/+	R57C10/UAS-dsxM2RNAi	dsxGAL4/UAS-dsxM2RNAi	actin-GAL4/UAS-dsxM2RNAi
		1.10892	0.711609	0.645799	0.429032
		1.0786	0.736704	0.673223	0.466244
		0.985657	0.726562	0.62814	0.426068
		1.11664	0.706694	0.513757	0.482686
		1.0861	0.731615	0.535574	0.524552
		0.992512	0.721543	0.499708	0.479352
		0.91965	0.721543	0.582027	0.414418
		0.894502	0.746988	0.606743	0.450362
		0.817424	0.736704	0.566111	0.411555
	Fig 2d	Courtship index (100%)				Percentage mated (100%)
		dsxGAL4/+	dsxGAL4/UAS-dsxMRNAi	dsxGAL4/UAS-dsxM2RNAi		dsxGAL4/+	dsxGAL4/UAS-dsxMRNAi	dsxGAL4/UAS-dsxM2RNAi
		90.59	0	9.04		82.6087	0	45.8333
		92.27	2.56	2.66
		67.17	17.33	71.32
		93.02	6.24	71.15
		93.15	0.36	59.11
		22.07	0.49	4.09
		88.25	0.1	0.17
		89.45	16.41	2.74
		20.25	11.36	42.02
		83.33	3.36	0.57
		97.24	15.27	52.64
		24.55	5.52	50.35
		87.71	7.77	92.83
		8.65	0	1.99
		93.88	6.43	9.71
		92.49	0.47	31.55
		82.66	17.46	10.32
		82	0	24.16
		59.51	0	74.41
		96.65	11.38	67.52
		52.73	0.35	58.8
		94	0	16.19
		22	6.52	6.08
			0.35	3.94
		Courtship index (100%)				Percentage mated (100%)
	Fig 2e	R57C10-GAL4/+	R57C10-GAL4/UAS-dsxMRNAi	R57C10-GAL4/UAS-dsxM2RNAi		R57C10-GAL4/+	R57C10-GAL4/UAS-dsxMRNAi	R57C10-GAL4/UAS-dsxM2RNAi
		85.37	0.54	9.20817		95.8333	16.67	35
		90.0057	9.42	8.2035
		69.8718	4.4	15.6253
		83.4342	3.31	12.0118
		66.5898	0.68	4.10967
		82.8835	3.71	12.0538
		25.0418	13.73	12.6688
		89.0192	1.46	0.851833
		83.5677	0.38	25.9905
		78.236	1.93	7.32767
		91.2817	56.45	14.361
		89.3198	8.58	3.11467
		54.085	3.49	4.45817
		89.0683	6.7	14.1827
		61.4612	3.82	6.80017
		88.3127	16.44	7.49767
		92.9593	0.28	3.46733
		95.1725	14.28	6.97367
		92.249	9.39	13.8573
		15.5363	8.24	13.0285
		95.1063	22.89	28.2848
		60.9218	0.67	12.984
		89.1717	16.51	25.943
		70.5922	0.99	22.1867
	Fig 2h
		Relative mRNA expression level					Relative mRNA expression level
		yp2 in female					yp3 in female
		dsxGAL4(△2)/+	dsxGAL4(△2)/UAS-flag-dsxF	dsxGAL4(△2)/UAS-myc-dsxM	dsxGAL4(△2)/UAS-flag-dsxM2		dsxGAL4(△2)/+	dsxGAL4(△2)/UAS-flag-dsxF	dsxGAL4(△2)/UAS-myc-dsxM	dsxGAL4(△2)/UAS-flag-dsxM2
		32.4467	43.1115	3.5801	11.1579		34.0598	43.1115	4.89056	12.9063
		31.3414	43.1115	3.78423	11.1579		32	45.8866	5.09824	12.6407
		32.6724	44.0173	3.70635	11.3924		33.1285	44.9422	4.69134	12.9063
		33.5909	47.1766	2.58471	10.0561		35.261	47.1766	3.53081	11.6318
		32.4467	47.1766	2.73208	10.0561		33.1285	50.2134	3.68075	11.3924
		33.8246	48.1679	2.67585	10.2674		34.2968	49.18	3.38698	11.6318
		29.8571	45.2548	2.90794	10.4107		31.3414	45.2548	3.97237	12.042
		28.84	45.2548	3.07375	10.4107		29.446	48.1679	4.14106	11.7942
		30.0647	46.2057	3.01049	10.6295		30.4844	47.1766	3.81055	12.042
	Fig 2i
		Relative mRNA expression level					Relative mRNA expression level
		yp2 in male					yp3 in male
		dsxGAL4(△2)/+	dsxGAL4(△2)/UAS-flag-dsxF	dsxGAL4(△2)/UAS-myc-dsxM	dsxGAL4(△2)/UAS-flag-dsxM2		dsxGAL4(△2)/+	dsxGAL4(△2)/UAS-flag-dsxF	dsxGAL4(△2)/UAS-myc-dsxM	dsxGAL4(△2)/UAS-flag-dsxM2
		0.000605	17.5087	0.001565	0.000523		0.051832	47.8352	0.035649	0.043586
		0.00064	16.5642	0.00162	0.000601		0.049378	45.8866	0.033032	0.045437
		0.00052	16.3362	0.00176	0.000506		0.054034	47.8352	0.034915	0.045753
		0.000593	19.0273	0.00143	0.000488		0.050766	51.9841	0.032577	0.040667
		0.000627	18.0009	0.00148	0.000561		0.048361	49.8665	0.030186	0.042394
		0.000509	17.7531	0.001609	0.000472		0.052922	51.9841	0.031907	0.042689
		0.00064	17.6305	0.00143	0.000542		0.054788	48.1679	0.032577	0.045123
		0.000676	16.6794	0.00148	0.000622		0.052193	46.2057	0.030186	0.047039
		0.000549	16.4498	0.001609	0.000523		0.057114	48.1679	0.031907	0.047366

## Sheet: Figure S3
		Relative mRNA expression level
	Fig S3b	dsxM										dsxM2
		Head	0.790041	0.702222	0.779165	0.913831	0.812252	0.90125	0.757858	0.673617	0.747425	0.14161	0.143587	0.133972	0.163799	0.166086	0.154963	0.135842	0.137738	0.128514
		Thorax	1.23971	1.17283	1.24833	1.21419	1.1487	1.22264	1.24833	1.18099	1.25701	0.5	0.50698	0.496546	0.48971	0.496546	0.486327	0.503478	0.510506	0.5
		Abdomen	0.11908	0.116629	0.116629	0.110338	0.108067	0.108067	0.104386	0.102238	0.102238	0.0168629	0.0167465	0.0177013	0.015625	0.0155171	0.0164018	0.0147822	0.01468	0.0155171
		Foreleg	1.76541	1.8025	1.53688	1.28343	1.31039	1.11729	1.33793	1.36604	1.16473	0.371131	0.358489	0.275476	0.269807	0.260616	0.200267	0.281265	0.271684	0.208772
		Wings	0.185565	0.124137	0.116629	0.168404	0.112656	0.105843	0.169576	0.11344	0.106579	0.0225614	0.0206173	0.0200535	0.0204749	0.0187106	0.018199	0.0206173	0.0188407	0.0183255

## Sheet: Figure S4
	Fig S4b
		Relative mRNA expression level
		dsxGAL4/+	dsxGAL4/UAS-dsxMRNAi	dsxGAL4/UAS-dsxM2RNAi
		1.03714	0.130544	0.974416
		1.00181	0.126974	0.94777
		0.967685	0.131452	0.974416
		1.0158	0.137988	0.902882
		0.981194	0.134214	0.878193
		0.94777	0.138947	0.902882
		1.05162	0.127858	1.03714
		1.0158	0.124361	1.00878
		0.981194	0.128747	1.03714
	Fig S4c
		Relative mRNA expression level
		dsxGAL4/+	dsxGAL4/UAS-dsxM2RNAi	dsxGAL4/UAS-dsxMRNAi
		0.999861	0.246524	0.979284
		0.992955	0.226848	1.22247
		1.01382	0.246524	1.20564
		0.979284	0.228426	1.03512
		0.97252	0.210195	1.29217
		0.992955	0.228426	1.27438
		1.01382	0.262393	0.959131
		1.00682	0.241451	1.19731
		1.02797	0.262393	1.18083

## Sheet: Figure S5
		Relative mRNA expression level (female)			Relative mRNA expression level (female)			Relative mRNA expression level (female)
	Fig S5c	dsxM			dsxM2			dsxF
		dsxGAL4(△2)/+	dsxGAL4(△2)/UAS-myc-dsxM		dsxGAL4(△2)/+	dsxGAL4（△2）/UAS-flag-dsxM2		dsxGAL4(△2)/+	dsxGAL4(△2)/UAS-flag-dsxF
		2.96831e-05	8.87656		0.00274306	9.25351		0.040107	2.67585
		2.02741e-05	8.75435		0.00272411	9.98664		0.04095	2.69447
		3.31645e-05	9.06307		0.00280069	9.98664		0.041521	2.73208
		3.07298e-05	6.40856		0.00283979	8.33973		0.041521	2.92817
		2.09891e-05	6.32033		0.00282017	9.00047		0.042394	2.94854
		3.43341e-05	6.54322		0.00289946	9.00047		0.042986	2.9897
		2.7314e-05	7.21		0.00252413	8.63383		0.036906	2.80889
		1.8656e-05	7.11074		0.00250669	9.31787		0.037681	2.82843
		3.05176e-05	7.3615		0.00257716	9.31787		0.038208	2.86791
		Relative mRNA expression level (male)			Relative mRNA expression level (male)			Relative mRNA expression level (male)
	Fig S5d	dsxM			dsxM2			dsxF
		dsxGAL4(△2)/+	dsxGAL4(△2)/UAS-myc-dsxM		dsxGAL4(△2)/+	dsxGAL4（△2）/UAS-flag-dsxM2		dsxGAL4(△2)/+	dsxGAL4(△2)/UAS-flag-dsxF
		0.067921	7.21		0.037944	19.2929		0.0387409	6.23332
		0.073812	8.45614		0.038208	16.6794		0.0395549	6.23332
		0.07911	4.78991		0.037681	16.9123		0.0392817	6.06287
		0.066523	6.58873		0.037163	18.0009		0.0379436	6.77396
		0.072293	7.72749		0.037421	15.5625		0.0387409	6.77396
		0.077482	4.37718		0.036906	15.7797		0.0384733	6.58873
		0.071794	6.58873		0.040107	19.9733		0.0409498	6.27667
		0.078021	7.72749		0.040386	17.2676		0.0418102	6.27667
		0.08362	4.37718		0.03983	17.5087		0.0415214	6.10504
